# Supplementary material for: Peculiarities of Diagnostic Reliability—Nested PCR Versus SAT in the Identification of Helicobacter pylori
Source: Microorganisms. 2025 Jun 27;13(7):1498. doi: 10.3390/microorganisms13071498 (PMC12301005; doi:10.3390/microorganisms13071498)
Supplement: Supplementary file 1 [file microorganisms-13-01498-s001.zip]

Archive with 1 entries (1 files):
- microorganisms-3684045-supplementary.pdf
